# Supplementary material for: Ambroxol Treatment Suppresses the Proliferation of Chlamydia pneumoniae in Murine Lungs
Source: Microorganisms. 2021 Apr 20;9(4):880. doi: 10.3390/microorganisms9040880 (PMC8074272; doi:10.3390/microorganisms9040880)
Supplement: Supplementary file 1 [file microorganisms-09-00880-s001.zip]

Archive with 3 entries (3 files):
- SP-A.jpeg
- SP-D.jpeg
- untreated.jpeg
